# Supplementary material for: Non-Density Dependent Pollen Dispersal of Shorea maxwelliana (Dipterocarpaceae) Revealed by a Bayesian Mating Model Based on Paternity Analysis in Two Synchronized Flowering Seasons
Source: PLoS One. 2013 Dec 31;8(12):e82039. doi: 10.1371/journal.pone.0082039 (PMC3876983; doi:10.1371/journal.pone.0082039)
Supplement: Table S1 — Profiles of microsatellite loci detected in 144 mature trees of Shorea maxwelliana . The observed number of alleles and heterozygosity such as observed (Ho) and expected (He) for each locus are shown. Paternity exclusion probability (Q) and estimated appearance frequency of null alleles are also shown. (XLSX) [file pone.0082039.s001.xlsx]

## Sheet: Sheet1
Table S1. Profiles of microsatellite loci detected in 144 mature trees of Shorea maxwelliana. The observed number of alleles and heterozygosity such as observed (Ho) and expected (He) for each locus are shown. Paternity exclusion probability (Q) and estimated appearance frequency of null alleles are also shown
Locus	Number of alleles	Ho	He	FIS	Q	Appearance frequency of null alleles
SHL00_17	17	0.722	0.794	0.091	0.395	0.047
SHL01_54	13	0.5	0.636	0.214	0.556	0.117
SHL02_30	17	0.783	0.796	0.016	0.39	0.007
SHL02_43	9	0.521	0.538	0.032	0.749	0.011
SHL02_57	21	0.806	0.866	0.069	0.253	0.035
SHL03_06	11	0.783	0.746	-0.05	0.467	-0.023
SHL03_47	19	0.766	0.873	0.123	0.249	0.067
SHL04_27	16	0.611	0.575	-0.063	0.695	-0.036
SHL05_32	9	0.674	0.704	0.043	0.553	0.011
SHL05_64	13	0.819	0.797	-0.028	0.384	-0.025
SHL06_23	10	0.603	0.621	0.029	0.593	0.017
Average	14.09	0.69	0.722	0.043	0.48	0.021
