# Supplementary material for: Non-Density Dependent Pollen Dispersal of Shorea maxwelliana (Dipterocarpaceae) Revealed by a Bayesian Mating Model Based on Paternity Analysis in Two Synchronized Flowering Seasons
Source: PLoS One. 2013 Dec 31;8(12):e82039. doi: 10.1371/journal.pone.0082039 (PMC3876983; doi:10.1371/journal.pone.0082039)
Supplement: Table S2 — 95% and 50% credibility intervals of posterior probability for estimated parameters during the 2002 GF generated from 60,000 MCMC iterations. (XLSX) [file pone.0082039.s002.xlsx]

## Sheet: Sheet1
Table S2. 95% and 50% credibility intervals of posterior probability for estimated parameters during the 2002 GF generated from 60,000 MCMC iterations
	0.025	0.25	0.5	0.75	0.975	R*
a	0.0035115	0.004467	0.005114	0.005898	0.008062	1
b	0.732697	0.920865	1.03202	1.15484	1.42569	1
s	1.56668	1.84837	2.01994	2.20641	2.66318	1
F[1]	0.0009906	0.01905	0.06795	0.204631	1.10963	1
F[2]	0.0280776	0.1986	0.4663	0.985756	3.0947	1
F[3]	0.0203459	0.141263	0.32165	0.654679	1.96809	1
F[4]	0.00091	0.016192	0.055725	0.160961	0.790822	1
F[5]	0.504738	1.37891	2.14835	3.19235	6.24908	1
F[6]	0.578962	1.49971	2.27032	3.31949	6.27994	1
F[7]	0.0009289	0.016796	0.058386	0.172413	0.862422	1
F[8]	0.0009348	0.016676	0.057907	0.169395	0.818804	1
F[9]	0.943103	2.31334	3.40123	4.82635	8.83723	1
F[10]	0.00089	0.015549	0.052825	0.150162	0.72761	1
F[11]	0.077407	0.32642	0.610605	1.06432	2.58185	1
F[12]	1.51728	3.5141	4.96705	6.81115	11.6499	1
F[13]	0.0008355	0.014576	0.049493	0.141484	0.651839	1
F[14]	0.57892	1.45261	2.15775	3.10426	5.80602	1
F[15]	0.0008058	0.014239	0.046772	0.129472	0.584538	1
F[16]	0.554597	1.39772	2.08168	3.00019	5.58461	1
F[17]	1.22844	2.88415	4.08351	5.57926	9.48411	1
F[18]	0.12954	0.445159	0.7507	1.19796	2.64509	1
F[19]	0.0008487	0.015261	0.051797	0.146699	0.704013	1
F[20]	0.000866	0.015213	0.051339	0.148244	0.693469	1
F[21]	0.0009164	0.016826	0.057787	0.169771	0.83661	1
F[22]	0.0009171	0.016688	0.058019	0.168814	0.854125	1
F[23]	0.0008173	0.01535	0.051566	0.148983	0.716489	1
F[24]	0.0176672	0.118695	0.266455	0.535953	1.58857	1
F[25]	0.0151049	0.096438	0.213775	0.426752	1.25619	1
F[26]	0.0007897	0.013554	0.044854	0.123925	0.565769	1
F[27]	0.0008106	0.014295	0.047286	0.132382	0.607843	1
F[28]	0.0008778	0.015358	0.052559	0.15202	0.728599	1
F[29]	0.0008389	0.015546	0.053028	0.150675	0.71526	1
F[30]	0.0008681	0.015285	0.05198	0.147514	0.703991	1
F[31]	0.0008453	0.015053	0.051925	0.148334	0.700462	1
F[32]	0.0766831	0.328178	0.607727	1.05471	2.57948	1
F[33]	0.0176341	0.121286	0.278498	0.564563	1.68507	1
F[34]	0.374221	1.02216	1.58139	2.36433	4.63132	1
F[35]	0.0139341	0.092097	0.203813	0.409099	1.20138	1
F[36]	0.0008164	0.013509	0.043992	0.123866	0.56508	1
F[37]	0.0007961	0.014389	0.047831	0.134951	0.635544	1
F[38]	0.0008986	0.015662	0.0528	0.151667	0.738277	1
F[39]	0.000867	0.015591	0.052975	0.151896	0.722954	1
F[40]	0.0008716	0.015518	0.053467	0.15156	0.729846	1
F[41]	0.824257	2.12582	3.22665	4.70359	8.87637	1
F[42]	0.0008255	0.013688	0.045476	0.127975	0.579123	1
F[43]	0.0008769	0.014539	0.049453	0.140835	0.66604	1
F[44]	0.0008883	0.015237	0.051402	0.145604	0.681926	1
F[45]	0.0184022	0.123584	0.280267	0.573089	1.71209	1
F[46]	0.0009404	0.015684	0.053331	0.153406	0.740178	1
F[47]	0.0008788	0.01595	0.055404	0.159634	0.780803	1
F[48]	0.306247	0.903859	1.45611	2.23066	4.57307	1
F[49]	0.0008752	0.014764	0.049475	0.140139	0.668038	1
F[50]	0.015812	0.106502	0.23612	0.47346	1.41381	1
F[51]	0.0008382	0.014958	0.049611	0.139732	0.654739	1
F[52]	0.0008229	0.014424	0.04898	0.139187	0.652244	1
F[53]	0.154555	0.525394	0.889345	1.42673	3.09958	1
F[54]	0.0159238	0.112255	0.251976	0.503183	1.50661	1
F[55]	0.000845	0.014696	0.049843	0.139625	0.655452	1.01
F[56]	0.588867	1.51116	2.27765	3.31647	6.29444	1
F[57]	0.0171728	0.116729	0.259617	0.526139	1.55655	1
F[58]	0.0008923	0.015639	0.052499	0.151184	0.726413	1
F[59]	0.0847721	0.358487	0.670375	1.17245	2.91219	1
F[60]	0.161077	0.552005	0.931983	1.50015	3.28148	1
F[61]	0.0176195	0.117892	0.267676	0.538114	1.61333	1
F[62]	0.0008772	0.014847	0.050435	0.143574	0.696471	1
F[63]	0.000888	0.014894	0.050561	0.145784	0.679654	1
F[64]	0.0008411	0.01491	0.050989	0.144901	0.680187	1
F[65]	0.0008406	0.014856	0.050281	0.142098	0.670447	1
F[66]	0.0008804	0.01505	0.050195	0.141482	0.673995	1
F[67]	0.0008277	0.014791	0.049518	0.140825	0.670692	1
F[68]	0.0008426	0.014896	0.050054	0.141239	0.66824	1
F[69]	0.016529	0.114477	0.256295	0.516156	1.52853	1
F[70]	0.524848	1.3706	2.06734	3.00315	5.67925	1
F[71]	0.977329	2.35003	3.39964	4.74216	8.41019	1
F[72]	0.0008835	0.015432	0.052689	0.152681	0.749656	1
F[73]	0.0008883	0.015628	0.052833	0.15083	0.750693	1
F[74]	0.0008266	0.015547	0.053328	0.152277	0.7297	1
F[75]	0.0009123	0.015436	0.052609	0.151116	0.707518	1
F[76]	0.0008298	0.015647	0.053485	0.152126	0.739215	1
F[77]	0.635381	1.64329	2.48371	3.59957	6.82321	1
F[78]	0.000892	0.015861	0.05412	0.155527	0.769424	1
F[79]	0.0008648	0.015731	0.053381	0.153163	0.739555	1
F[80]	0.0009188	0.015635	0.052839	0.151903	0.745342	1
F[81]	0.0009043	0.015877	0.053844	0.154369	0.739897	1
F[82]	0.0009852	0.016525	0.056487	0.165856	0.820634	1
F[83]	0.0201236	0.138291	0.317122	0.648376	1.95058	1
F[84]	0.0008984	0.016728	0.058317	0.169296	0.83644	1
F[85]	0.0009149	0.016603	0.057393	0.16683	0.842981	1
F[86]	0.0009326	0.017672	0.062062	0.186732	0.985106	1
F[87]	0.022889	0.163594	0.377331	0.783443	2.37681	1
F[88]	0.000985	0.017418	0.061385	0.180465	0.927863	1
F[89]	0.0010123	0.017443	0.06123	0.181344	0.9348	1
F[90]	0.0009861	0.017215	0.060543	0.17703	0.895514	1
F[91]	0.0009111	0.016719	0.059167	0.173717	0.876962	1
F[92]	0.0009278	0.01679	0.058092	0.170795	0.86599	1
F[93]	0.0009526	0.017068	0.059157	0.172405	0.861744	1
F[94]	0.0009289	0.017049	0.058742	0.170563	0.843866	1
F[95]	0.0009429	0.016728	0.057575	0.169887	0.839973	1
F[96]	0.0009213	0.016698	0.057364	0.166815	0.850875	1
F[97]	0.0009349	0.016523	0.057693	0.16818	0.837237	1
F[98]	0.0008805	0.016286	0.05576	0.161185	0.791553	1
F[99]	0.0190311	0.131228	0.296711	0.604673	1.83137	1
F[100]	0.0009303	0.016339	0.055237	0.159616	0.780745	1
F[101]	0.0009158	0.016193	0.056173	0.164638	0.81628	1
F[102]	0.0009356	0.015975	0.054719	0.157508	0.770509	1
F[103]	0.190035	0.646374	1.10036	1.77073	3.85389	1
F[104]	0.0008768	0.015737	0.053368	0.154168	0.75766	1
F[105]	0.0008644	0.01589	0.054761	0.157127	0.768296	1
F[106]	0.0186486	0.132089	0.302288	0.615477	1.84838	1
F[107]	0.0835957	0.36352	0.677642	1.17643	2.86184	1
F[108]	0.0009013	0.016144	0.056529	0.161674	0.796983	1
F[109]	0.0009057	0.016065	0.055497	0.160453	0.792959	1
F[110]	0.209759	0.710249	1.21317	1.95109	4.27989	1
F[111]	0.0009595	0.016268	0.056694	0.164634	0.819953	1
F[112]	0.0008923	0.01727	0.059274	0.174123	0.864056	1
F[113]	0.0009541	0.016703	0.058668	0.170051	0.860614	1
F[114]	0.0009878	0.017187	0.059554	0.174747	0.896761	1
F[115]	0.0009597	0.016891	0.059584	0.176229	0.900237	1
F[116]	0.0009503	0.0175	0.061358	0.184111	0.938517	1
F[117]	0.00099	0.017973	0.063035	0.189251	1.00516	1
F[118]	0.0010103	0.017883	0.061557	0.18072	0.920402	1
F[119]	0.0009462	0.018207	0.063911	0.188246	0.953505	1
F[120]	0.027181	0.192294	0.448784	0.949235	2.95399	1
F[121]	0.0010218	0.018617	0.067416	0.204491	1.11719	1
F[122]	0.001	0.018891	0.068025	0.207803	1.11655	1
F[123]	0.0009427	0.017648	0.062664	0.187837	0.970944	1
F[124]	0.0010268	0.020225	0.073288	0.224002	1.26469	1
F[125]	0.0009228	0.018041	0.064757	0.194777	1.02438	1
F[126]	0.0010375	0.020381	0.074841	0.229798	1.30448	1
F[127]	4.10791	10.2182	15.2126	22.0996	42.323	1
F[128]	0.0377247	0.303079	0.754447	1.64671	5.602	1
F[129]	0.0011281	0.022422	0.083724	0.270677	1.69254	1
F[130]	0.0010568	0.021342	0.079858	0.256069	1.49196	1
F[131]	0.0010796	0.020957	0.077832	0.251608	1.48734	1
F[132]	0.0011601	0.020763	0.078323	0.249997	1.47426	1
F[133]	0.857461	2.57099	4.16933	6.52529	13.7637	1
F[134]	0.0317848	0.236311	0.573182	1.20885	3.96275	1
F[135]	0.0010223	0.020454	0.075538	0.238062	1.35746	1
F[136]	0.0011277	0.021448	0.08001	0.252001	1.53829	1
F[137]	0.0010808	0.021885	0.080101	0.255592	1.5394	1
F[138]	0.0010908	0.022197	0.083393	0.266576	1.66417	1
F[139]	0.0011021	0.021338	0.079511	0.249634	1.47473	1
F[140]	0.0326149	0.264036	0.632441	1.34899	4.49193	1
F[141]	0.912053	2.71603	4.40632	6.85836	14.6885	1
F[142]	0.0011168	0.021332	0.080942	0.256771	1.54911	1
F[143]	0.038114	0.303128	0.747025	1.64059	5.51737	1
F[144]	0.0008717	0.01392	0.046458	0.129058	0.599113	1
*Gelman and Rubin's convergence diagnostic.
