# Supplementary material for: Non-Density Dependent Pollen Dispersal of Shorea maxwelliana (Dipterocarpaceae) Revealed by a Bayesian Mating Model Based on Paternity Analysis in Two Synchronized Flowering Seasons
Source: PLoS One. 2013 Dec 31;8(12):e82039. doi: 10.1371/journal.pone.0082039 (PMC3876983; doi:10.1371/journal.pone.0082039)
Supplement: Table S3 — 95% and 50% credibility intervals of posterior probability for estimated parameters during the 2005 GF generated from 60,000 MCMC iterations. (XLSX) [file pone.0082039.s003.xlsx]

## Sheet: Sheet1
Table S3. 95% and 50% credibility intervals of posterior probability for estimated parameters during the 2005 GF generated from 60,000 MCMC iterations
	0.025	0.25	0.5	0.75	0.975	R*
a	0.005543	0.007528	0.00898	0.01087	0.01621	1
b	0.569451	0.692344	0.76542	0.84636	1.02568	1
s	0.953747	1.12303	1.22415	1.3356	1.57685	1
F[1]	0.685094	1.93882	3.12057	4.85247	10.2463	1
F[2]	0.02992	0.158445	0.34187	0.7018	2.3678	1
F[3]	0.029041	0.148962	0.31578	0.62734	2.00635	1
F[4]	0.102904	0.382811	0.71734	1.26716	3.22638	1
F[5]	0.096519	0.363042	0.66976	1.17291	2.92319	1
F[6]	0.025297	0.126587	0.26036	0.49812	1.45651	1
F[7]	0.027057	0.140807	0.29743	0.58629	1.85864	1
F[8]	0.096781	0.370147	0.68884	1.20318	3.03048	1
F[9]	0.025523	0.126923	0.26926	0.52438	1.54694	1
F[10]	0.025973	0.130848	0.27455	0.53342	1.62772	1
F[11]	0.252558	0.794987	1.34274	2.16729	4.81003	1
F[12]	0.026633	0.136739	0.28542	0.55745	1.70782	1
F[13]	0.394357	1.02366	1.59404	2.38333	4.73325	1
F[14]	0.18234	0.541718	0.89895	1.41721	3.00988	1
F[15]	0.080109	0.293471	0.53021	0.90464	2.17234	1
F[16]	0.211443	0.636515	1.05985	1.67743	3.60989	1
F[17]	0.024183	0.116285	0.23651	0.44624	1.26927	1
F[18]	0.078556	0.287501	0.51449	0.87005	2.08168	1
F[19]	0.17809	0.520379	0.85654	1.34805	2.86679	1
F[20]	0.298846	0.754904	1.1594	1.72788	3.38391	1
F[21]	0.094728	0.360011	0.65777	1.14599	2.8978	1
F[22]	0.093945	0.3529	0.65558	1.13915	2.84847	1
F[23]	0.023578	0.111917	0.22644	0.4256	1.18901	1
F[24]	0.333111	0.84462	1.29744	1.92838	3.7308	1
F[25]	0.308975	0.784203	1.20803	1.78568	3.42967	1
F[26]	0.023254	0.110626	0.22476	0.42211	1.17757	1
F[27]	0.08248	0.299104	0.54102	0.92562	2.24037	1
F[28]	0.024908	0.121311	0.24655	0.47301	1.36439	1
F[29]	0.025078	0.121354	0.24773	0.47377	1.35683	1
F[30]	0.023894	0.120421	0.24594	0.47098	1.35801	1
F[31]	0.024796	0.120421	0.24666	0.47185	1.36092	1
F[32]	0.085009	0.312688	0.56378	0.97176	2.35596	1
F[33]	0.024027	0.12063	0.24651	0.46804	1.35008	1
F[34]	0.529576	1.21156	1.77314	2.52332	4.5907	1
F[35]	0.50044	1.14202	1.68324	2.39116	4.3589	1
F[36]	0.022254	0.111111	0.22443	0.42641	1.18668	1
F[37]	0.443331	1.00169	1.46975	2.08302	3.73574	1
F[38]	0.023247	0.116194	0.23922	0.44853	1.27831	1
F[39]	0.080953	0.288888	0.52322	0.89188	2.13842	1
F[40]	1.12354	2.24422	3.1043	4.19503	7.11963	1
F[41]	0.093729	0.360177	0.65946	1.15373	2.87163	1
F[42]	1.97275	3.34655	4.32484	5.51011	8.42812	1
F[43]	0.074551	0.273448	0.49116	0.82635	1.94468	1
F[44]	0.075433	0.271836	0.48428	0.81771	1.91608	1
F[45]	0.02482	0.118409	0.24178	0.45711	1.3095	1
F[46]	0.023827	0.119621	0.24475	0.46464	1.32117	1
F[47]	0.081536	0.304965	0.55097	0.94793	2.30419	1
F[48]	0.023721	0.112072	0.22522	0.42681	1.19901	1
F[49]	0.022221	0.105902	0.2097	0.39028	1.07659	1
F[50]	0.243095	0.605784	0.92406	1.35684	2.60065	1
F[51]	0.021778	0.101962	0.20312	0.37439	1.01015	1
F[52]	0.762356	1.50661	2.06758	2.78541	4.68082	1
F[53]	0.021699	0.101437	0.20253	0.3739	1.01001	1
F[54]	0.711012	1.40238	1.93119	2.5947	4.38528	1
F[55]	0.02135	0.09798	0.19218	0.35337	0.93998	1
F[56]	0.066038	0.23309	0.41308	0.69039	1.57605	1
F[57]	0.021259	0.098936	0.19662	0.36252	0.98519	1
F[58]	0.137787	0.401382	0.64745	1.00004	2.05661	1
F[59]	0.021329	0.10403	0.20849	0.38826	1.071	1
F[60]	1.58855	2.69135	3.48244	4.44134	6.7907	1
F[61]	0.272407	0.693843	1.06308	1.56463	2.97526	1
F[62]	0.607104	1.27031	1.78456	2.44861	4.20805	1
F[63]	0.021301	0.100496	0.19902	0.36716	0.98993	1
F[64]	0.02202	0.100622	0.20195	0.37863	1.02782	1
F[65]	0.067275	0.239678	0.42266	0.70185	1.60754	1
F[66]	0.02153	0.102463	0.20491	0.37993	1.04826	1
F[67]	0.021807	0.102241	0.20434	0.38146	1.0298	1
F[68]	0.021921	0.103895	0.20625	0.38339	1.05947	1
F[69]	2.11622	3.51801	4.49883	5.69	8.61677	1
F[70]	0.02194	0.102103	0.20457	0.37896	1.02603	1
F[71]	0.151216	0.436663	0.70232	1.08608	2.26302	1
F[72]	0.072871	0.256329	0.45776	0.77299	1.78456	1
F[73]	0.02165	0.106737	0.21415	0.39786	1.09392	1
F[74]	0.448486	1.02146	1.49057	2.1025	3.80332	1
F[75]	0.02222	0.103946	0.21029	0.38984	1.0715	1
F[76]	0.437418	0.993553	1.45224	2.05029	3.68455	1
F[77]	0.156123	0.457706	0.73805	1.14678	2.38377	1
F[78]	0.022547	0.106467	0.21306	0.39798	1.09151	1
F[79]	0.069319	0.246008	0.4323	0.72479	1.67784	1
F[80]	2.33939	3.82002	4.84902	6.08281	9.09783	1
F[81]	0.021956	0.102931	0.20531	0.38213	1.03495	1
F[82]	0.022727	0.108716	0.21926	0.40775	1.1286	1
F[83]	0.072183	0.263615	0.46462	0.78243	1.82497	1
F[84]	0.022324	0.109318	0.22203	0.41939	1.15668	1
F[85]	0.02278	0.110957	0.22351	0.42147	1.1647	1
F[86]	0.081385	0.298979	0.53735	0.91857	2.20364	1
F[87]	0.188781	0.57177	0.93045	1.46304	3.09597	1
F[88]	0.347025	0.879775	1.35272	2.00477	3.91554	1
F[89]	0.023639	0.115574	0.23495	0.44346	1.25349	1
F[90]	0.023805	0.114008	0.23023	0.43446	1.22141	1
F[91]	0.075219	0.27523	0.48798	0.82466	1.96165	1
F[92]	0.07447	0.268697	0.48079	0.80642	1.90192	1
F[93]	0.02344	0.112063	0.2266	0.42663	1.20284	1
F[94]	0.023299	0.111412	0.22385	0.42052	1.16528	1
F[95]	0.022549	0.110291	0.22178	0.41687	1.1568	1
F[96]	0.022962	0.110587	0.22372	0.4203	1.1854	1
F[97]	0.710518	1.47995	2.09837	2.89366	5.01806	1
F[98]	0.022812	0.107634	0.21606	0.40454	1.11326	1
F[99]	0.07139	0.255578	0.4533	0.7554	1.76537	1
F[100]	0.02232	0.108784	0.21765	0.40649	1.14158	1
F[101]	0.022738	0.108536	0.21772	0.40626	1.13103	1
F[102]	0.022921	0.108384	0.21762	0.40479	1.12005	1
F[103]	0.071247	0.259306	0.46327	0.77513	1.80284	1
F[104]	0.022539	0.109686	0.22108	0.41398	1.15596	1
F[105]	0.022979	0.109651	0.22076	0.41316	1.15186	1
F[106]	0.024175	0.115937	0.23727	0.44937	1.27023	1
F[107]	0.023615	0.114496	0.23162	0.44033	1.23647	1
F[108]	0.079625	0.287418	0.51512	0.87751	2.12213	1
F[109]	0.024421	0.116812	0.2386	0.45281	1.28123	1
F[110]	0.023847	0.117099	0.23917	0.45421	1.29958	1
F[111]	0.024048	0.115624	0.23741	0.45334	1.28773	1
F[112]	0.02367	0.11728	0.23911	0.45448	1.306	1
F[113]	0.023194	0.113673	0.22965	0.4307	1.21372	1
F[114]	0.022715	0.110448	0.22203	0.41569	1.15318	1
F[115]	0.071479	0.265762	0.47062	0.79903	1.8665	1
F[116]	3.39161	5.3876	6.76769	8.39214	12.3669	1
F[117]	0.080657	0.288049	0.52302	0.88617	2.129	1
F[118]	0.182105	0.544344	0.89417	1.40347	2.95843	1
F[119]	0.079708	0.295623	0.53334	0.90635	2.15028	1
F[120]	0.024627	0.126949	0.2649	0.5121	1.52191	1
F[121]	0.088835	0.333078	0.60809	1.04136	2.55629	1
F[122]	0.086709	0.327139	0.59831	1.02714	2.50355	1
F[123]	0.689824	1.44106	2.04327	2.82745	4.92492	1
F[124]	0.027369	0.145044	0.30753	0.60755	1.91011	1
F[125]	0.023856	0.116978	0.24123	0.46207	1.313	1
F[126]	0.094453	0.36162	0.67671	1.18638	2.96168	1
F[127]	0.79992	2.35086	3.87862	6.17165	13.4622	1
F[128]	0.12379	0.498644	0.96563	1.77214	4.9596	1
F[129]	0.030438	0.159221	0.34416	0.70553	2.3514	1
F[130]	0.305921	0.967313	1.66907	2.72552	6.219	1
F[131]	0.027916	0.148483	0.31806	0.63862	2.05054	1
F[132]	0.290637	0.925384	1.5986	2.63055	5.96584	1
F[133]	0.028485	0.146488	0.31227	0.62645	1.96479	1
F[134]	0.102965	0.402942	0.75523	1.34021	3.44913	1
F[135]	0.027014	0.139701	0.29508	0.58619	1.81263	1
F[136]	0.028995	0.143535	0.30457	0.60477	1.89323	1
F[137]	0.028563	0.14317	0.30692	0.61257	1.88317	1
F[138]	0.108899	0.433043	0.8203	1.47209	3.838	1
F[139]	0.027852	0.146431	0.31156	0.62245	2.00612	1
F[140]	0.028472	0.14764	0.31383	0.6321	2.02716	1
F[141]	0.292084	0.942758	1.6268	2.65563	6.04689	1
F[142]	0.109864	0.432705	0.81486	1.45958	3.8962	1
F[143]	0.031078	0.161118	0.34741	0.71154	2.3539	1
F[144]	0.195085	0.588376	0.97841	1.53629	3.2876	1
*Gelman and Rubin's convergence diagnostic.
